# Supplementary material for: Epidemiological surveys of, and research on, soil-transmitted helminths in Southeast Asia: a systematic review
Source: Parasit Vectors. 2016 Jan 27;9:31. doi: 10.1186/s13071-016-1310-2 (PMC4728827; doi:10.1186/s13071-016-1310-2)
Supplement: Additional file 2: — Full list of the included studies. (XLSX 56 kb) [file 13071_2016_1310_MOESM2_ESM.xlsx]

## Sheet: STH SE Asia studies
First Author	Year published	Country	Study type	Species studied	Sample size	Diagnostic Method	Reference
Abadi	1985	Indonesia	cross	asc, tri, hk	450	KK	Abadi K: Single dose mebendazole therapy for soil-transmitted nematodes. American Journal of Tropical Medicine and Hygiene 1985, 34(1):129-133.
Abidin	1983	Indonesia	long	asc, tri, hk	276	KK	Abidin SA, Mahfudin H, Rasad R, Rasidi R, Margono S, Rukmono B: A combination of pyrantel pamoate and mebendazole in the treatment of soil transmitted helminthic infections. Collected papers on the control of soil-transmitted helminthiases 1983, 1:303-308.
Ahmed	2012	Malaysia	cross	asc, tri, hk	289	KK	Ahmed A, Al-Mekhlafi HM, Azam MN, Ithoi I, Al-Adhroey AH, Abdulsalam AM, Surin J: Soil-transmitted helminthiasis: A critical but neglected factor influencing school participation of Aboriginal children in rural Malaysia. Parasitology 2012, 139(6):802-808.
Albright	2005	Indonesia	cross	asc, tri, hk	109	KK	Albright JW, Hidayati NR, Basaric-Keys J: Behavioral and hygienic characteristics of primary schoolchildren which can be modified to reduce the prevalence of geohelminth infections: A study in central Java, Indonesia. Southeast Asian Journal of Tropical Medicine and Public Health 2005, 36(3):629-640.
Al-Delaimy	2013	Malaysia	cross	asc, tri, hk	468	DM/FEC/KK	Al-Delaimy AK, Al-Mekhlafi HM, Nasr NA, Lim YA, Mahmud R: Epidemiology of soil-transmitted helminths infections among aboriginal schoolchildren in rural malaysia. American Journal of Tropical Medicine and Hygiene 2013, 1):230.
Al-Mekhlafi	2007	Malaysia	cross	asc, tri, hk	292	KK	Al-Mekhlafi HM, Atiya AS, Lim YAL, Mohammed Mahdy AK, Wan Ariffin WA, Che Abdullah H, Surin J: An unceasing problem: Soil-transmitted helminthiases in rural Malaysian communities. Southeast Asian Journal of Tropical Medicine and Public Health 2007, 38(6):998-1007.
Al-Mekhlafi	2006	Malaysia	cross	asc, tri, hk	368	KK	Al-Mekhlafi MSH, Azlin M, Aini UN, Shaikh A, Sa'iah A, Fatmah MS, Ismail MG, Firdaus MSA, Aisah MY, Rozlida AR et al: Prevalence and distribution of soil-transmitted helminthiases among Orang Asli children living in peripheral Selangor, Malaysia. Southeast Asian Journal of Tropical Medicine and Public Health 2006, 37(1):40-47.
Al-Mekhlafi	2008	Malaysia	cross	asc, tri, hk	120	KK	Hesham Al-Mekhlafi M, Surin J, Atiya AS, Ariffin WA, Mohammed Mahdy AK, Che Abdullah H: Pattern and predictors of soil-transmitted helminth reinfection among aboriginal schoolchildren in rural Peninsular Malaysia. Acta Tropica 2008, 107(2):200-204.
Anantaphruti	2002	Thailand	cross	tri, hk	722	KK	Anantaphruti MT, Jongsuksuntigul P, Imsomboon T, Nagai N, Muennoo C, Saguankiat S, Pubampen S, Kojima S: School-based helminthiases control: I. A baseline study of soil-transmitted helminthiases in Nakhon Si Thammarat Province, Thailand. The Southeast Asian journal of tropical medicine and public health 2002, 33 Suppl 3:113-119.
Anantaphruti	2000	Thailand	cross	asc, tri, hk	945	KK	Anantaphruti MT, Nuamtanong S, Muennoo C, Sanguankiat S, Pubampen S: Strongyloides stercoralis infection and chronological changes of other soil-transmitted helminthiases in an endemic area of southern Thailand. The Southeast Asian journal of tropical medicine and public health 2000, 31(2):378-382.
Anantaphruti	2007	Thailand	cross	asc, tri, hk	143	KK	Anantaphruti MT, Nuamtanong S, Watthanakulpanich D, Maipanich W, Pubampen S, Sanguankiat S, Kusolsuk T, Muennoo C, Waikagul J: Responses to albendazole treatment for hookworm infection in ethnic Thai and immigrant in west-central Thailand. Journal of Health Science 2007, 53(4):443-449.
Anantaphruti	2004	Thailand	cross	asc, tri, hk	276	KK	Anantaphruti MT, Waikagul J, Maipanich W, Nuamtanong S, Pubampen S: Soil-transmitted helminthiases and health behaviors among schoolchildren and community members in a west-central border area of Thailand. Southeast Asian Journal of Tropical Medicine and Public Health 2004, 35(2):260-266.
Anuar	2014	Malaysia	cross	asc, tri, hk	500	FEC	Anuar TS, Salleh FM, Moktar N: Soil-transmitted helminth infections and associated risk factors in three Orang Asli tribes in Peninsular Malaysia. Scientific reports 2014, 4:4101.
Auer	1990	Philippines	cross	asc, tri, hk	238	KK	Auer C: Health status of children living in a squatter area of Manila, Philippines, with particular emphasis on intestinal parasitoses. The Southeast Asian journal of tropical medicine and public health 1990, 21(2):289-300.
Bakta	1993	Indonesia	cross	hk	2331	KK	Bakta IM, Widjana ID, Sutisna P: Some epidemiological aspects of hookworm infection among the rural population of Bali, Indonesia. The Southeast Asian journal of tropical medicine and public health 1993, 24(1):87-93.
Balasingham	1969	Malaysia	cross	asc, tri, hk	119	DM	Balasingam E, Liat LB, Ramachandran CP: A parasitological study of Pulau Pinang and Pulau Perhentian Kechil, off Trengganu, West Malaysia. II. Intestinal helminthiasis. The Medical journal of Malaya 1969, 23(4):300-304.
Baldo	2004	Philippines	cross	asc, tri, hk	172	FEC	Baldo ET, Belizario VY, De Leon WU, Kong HH, Chung DI: Infection status of intestinal parasites in children living in residential institutions in Metro Manila, the Philippines. The Korean journal of parasitology 2004, 42(2):67-70.
Bangs	1996	Indonesia	cross	asc, tri, hk	478	DM	Bangs MJ, Andersen EM, Anthony RL: Intestinal parasites of humans in a highland community of Irian Jaya, Indonesia. Annals of Tropical Medicine and Parasitology 1996, 90(1):49-53.
Ba-Tun	1968	Myanmar	cross	asc, tri, hk	3882	KK	Ba-Tun, Ko-Ko: Some observations on the helminthic infestations of the Burmese village community. Burma Medical Journal 1968, 16:120-127.
Belizario	2004	Philippines	cross	asc, tri, hk	173	KK	Belizario Jr V, Bersabe M, De los Reyes AE, De Leon WU: School-based assessment of soil-transmitted helminthiasis and food-borne parasitosis (intestinal fluke infection) in Monkayo, Compostela Valley. The Southeast Asian journal of tropical medicine and public health 2004, 35(S1):123-140.
Belizario	2014	Philippines	cross	asc, tri, hk	633	KK	Belizario Jr V, Chua PL, Liwanag HJ, Naig JR, Erfe JM: Soil-transmitted helminthiases in secondary school students in selected sites in two provinces in the Philippines: Policy implications. Journal of tropical pediatrics 2014, 60(4):303-307.
Belizario	2009	Philippines	cross	asc, tri, hk	3373	KK	Belizario Jr VY, De Leon WU, Lumampao YF, Anastacio MBM, Tai CMC: Sentinel surveillance of soil-transmitted helminthiasis in selected local government units in the Philippines. Asia-Pacific Journal of Public Health 2009, 21(1):26-42.
Belizario	2003	Philippines	cross	asc, tri	784	KK	Belizario VY, Amarillo ME, De Leon WU, De los Reyes AE, Bugayong MG, Macatangay BJC: A comparison of the efficacy of single doses of albendazole, ivermectin, and diethylcarbamazine alone or in combinations against Ascaris and Trichuris spp. Bulletin of the World Health Organization 2003, 81(1):35-42.
Belizario	2014	Philippines	long	asc, tri, hk	1230	KK	Belizario VY, Totanes FI, de Leon WU, Matias KM: School-based control of soil-transmitted helminthiasis in western Visayas, Philippines. The Southeast Asian journal of tropical medicine and public health 2014, 45(3):556-567.
Belizario	2015	Philippines	cross	asc, tri, hk	2474	KK	Belizario VY, Totañes FIG, de Leon WU, Ciro RNT, Lumampao YF: Sentinel Surveillance of Soil-Transmitted Helminthiasis in Preschool-Aged and School-Aged Children in Selected Local Government Units in the Philippines: Follow-up Assessment. Asia-Pacific Journal of Public Health 2015, 27(2):NP1604-NP1615.
Belizario	2011	Philippines	cross	asc, tri, hk	510	KK	Belizario VY, Totanes FIG, de Leon WU, Lumampao YF, Ciro RNT: Soil-transmitted helminth and other intestinal parasitic infections among school children in indigenous people communities in Davao del Norte, Philippines. Acta Tropica 2011, 120(SUPPL. 1):S12-S18.
Bethony	1998	Thailand	cross	hk	659	NS	Bethony JM: Epidemiology and immunology of necator americanus infection in rural Thailand: the role of acquire immunity in determining infection intensity. State University of New York at Buffalo; 1998.
Bhaibulaya	1977	Thailand	long	asc, tri, hk	382	ST	Bhaibulaya M, Punnavutti V, Yamput S: Control trial of soil-transmitted helminthic infections with pyrantel pamoate. Southeast Asian Journal of Tropical Medicine and Public Health 1977, 8(3):329-334.
Boonjaraspinyo	2013	Thailand	cross	hk	253	FEC	Boonjaraspinyo S, Boonmars T, Kaewsamut B, Ekobol N, Laummaunwai P, Aukkanimart R, Wonkchalee N, Juasook A, Sriraj P: A cross-sectional study on intestinal parasitic infections in rural communities, northeast Thailand. Korean Journal of Parasitology 2013, 51(6):727-734.
Brody	1947	Philippines	cross	asc, tri, hk	550	FM	Brody H: Nematode infestation in Pangasinan, Luzon, Philippine Islands. American Journal of Clinical Pathology 1947, 17(4):294-297.
Bundy	1988	Malaysia	cross	asc, tri, hk	1574	BEA	Bundy DAP, Kan SP, Rose R: Age-related prevalence, intensity and frequency distribution of gastrointestinal helminth infection in urban slum children from Kuala Lumpur, Malaysia. Transactions of the Royal Society of Tropical Medicine and Hygiene 1988, 82(2):289-294.
Cabrera	1983	Philippines	long	asc, tri, hk	364	NS	Cabrera B: A comparative study on the effect of mass treatment of entire community and selective treatment of children 0-14 years on the prevalence of soil-transmitted helminthiasis in two communities Mindoro Philippines. Trans Nat Acad Science & Technol 1983.
Cabrera	1975	Philippines	long	asc, tri, hk	606	FEC	Cabrera BD, Arambulo IPV, Portillo GP: Ascariasis control and/or eradication in a rural community in the Philippines. Southeast Asian Journal of Tropical Medicine and Public Health 1975, 6(4):510-518.
Cabrera	1989	Philippines	cross	asc, tri, hk	569	KK	Cabrera B, Lorenzo M, Abrantes W, Go T, Ortiz C: An attempt to eradicate A. lumbricoides and hookworm infection in an island in Sorsogon, Philippines for a three years period. Collected Papers on the Control of Soil-transmitted Helminthiases IV, APCO, Tokyo 1989:105-120.
Cala	2014	Philippines	cross	asc, tri, hk	101	DM	Cala SKA, Canlas RLC, Perez SDG, Wang LJJ, Papa DMDC: Association of livelihood with the prevalence of gastrointestinal parasites in the North and South Basin Communities of Lake Taal, Philippines. International Journal of Infectious Diseases 2014, 21:164.
Carney	1974	Indonesia	cross	asc, tri, hk	364	FEC	Carney WP, Atmosoedjono S, Sajidiman H, Joesoef A: Intestinal parasites and malaria in Sukomenanti Pasaman Regency, West Sumatra. Health Studies in Indonesia 1974, 2(2):61-66.
Carney	1975	Indonesia	cross	asc, tri, hk	358	FEC	Carney WP, Atmosoedjono S, Sajidiman H, Joesoef A: Intestinal parasites and malaria in Musi Banyu Asin and Ogan Komering Ulu Regencies, South Sumatra. Bull Hlth Stud Indonesia 1975, 3(1):5-10.
Carney	1974	Indonesia	cross	asc, tri, hk	671	FEC	Carney WP, Putrali J, Caleb JM: INTESTINAL PARASITES AND MALARIA IN THE POSO VALLEY CENTRAL SULAWESI INDONESIA. Southeast Asian Journal of Tropical Medicine and Public Health 1974, 5(3):368-373.
Carney	1974	Indonesia	cross	asc, tri, hk	542	FEC	Carney WP, Putrali J, Masri S, Salludin: Intestinal parasites and malaria in the Bada and Gimpu areas of Central Sulawesi, Indonesia. The Southeast Asian journal of tropical medicine and public health 1974, 5(4):534-540.
Carney	1980	Philippines	cross	asc, tri, hk	1694	FEC/DM	Carney WP, Banzon T, De Veyra V: Intestinal parasites of man in northern Bohol, Philippines, with emphasis on schistosomiasis. Southeast Asian Journal of Tropical Medicine and Public Health 1980, 11(4):473-479.
Carney	1981	Philippines	cross	asc, tri, hk	1058	FEC/DM	Carney WP, Banzon T, De Veyra V: Intestinal parasites of man in Oriental Mindoro, Philippines, with emphasis on schistosomiasis. Southeast Asian Journal of Tropical Medicine and Public Health 1981, 12(1):13-18.
Carney	1981	Philippines	cross	asc, tri, hk	831	FEC/DM	Carney WP, De Veyra V, Cala EM, Cross JH: Intestinal parasites of man in Bukidnon, Philippines, with emphasis on schistosomiasis. Southeast Asian Journal of Tropical Medicine and Public Health 1981, 12(1):24-29.
Chai	2009	Lao PDR	cross	asc, tri, hk	1242	KK	Chai JY, Han ET, Shin EH, Sohn WM, Yong TS, Eom KS, Min DY, Um JY, Park MS, Hoang EH et al: High prevalence of Haplorchis taichui, Phaneropsolus molenkampi, and Other Helminth infections among people in Khammouane province, Lao PDR. Korean Journal of Parasitology 2009, 47(3):243-247.
Chai	1998	Lao PDR	cross	asc, tri, hk	137	KK	Chai JY, Hongvanthong B: A small-scale survey of intestinal helminthic infections among the residents near Pakse, Laos. The Korean journal of parasitology 1998, 36(1):55-58.
Chai	2007	Lao PDR	cross	asc, tri, hk	981	KK	Chai J-Y, Han E-T, Guk S-M, Shin E-H, Sohn W-M, Yong T-S, Eom KS, Lee K-H, Jeong H-G, Ryang Y-S et al: High prevalence of liver and intestinal fluke infections among residents of Savannakhet Province in Laos. The Korean Journal of Parasitology 2007, 45(3):213-218.
Chan	1992	Malaysia	long	asc, tri	589	KK	Chan L, Kan SP, Bundy DA: The effect of repeated chemotherapy on the prevalence and intensity of Ascaris lumbricoides and Trichuris trichiura infection. The Southeast Asian journal of tropical medicine and public health 1992, 23(2):228-234.
Che Ghani	1993	Malaysia	cross	hk	152	HM	Che Ghani B, Oothuman P, Hashim B, Rusli B: Patterns of hookworm infections in traditional Malay villages with and without JOICFP Integrated Project in Peninsular Malaysia-1989. Collected papers on the control of soiltransmitted helminthiases 1993, 5:14-21.
Chhakda	2006	Cambodia	cross	asc, tri, hk	1616	KK	Chhakda T, Muth S, Socheat D, Odermatt P: Intestinal parasites in school-aged children in villages bordering Tonle Sap Lake, Cambodia. Southeast Asian Journal of Tropical Medicine and Public Health 2006, 37(5):859-864.
Chigusa	1997	Philippines	cross	asc, tri, hk	242	FEC	Chigusa Y, Kirinoki M, Yokoi H, Kawai S, Matsuda H, Yasuraoka K, Bugawan LE, Blas BL: A survey of intestinal parasitic infections in San Narciso, Victoria, Oriental Mindoro, Philippines. Japanese Journal of Tropical Medicine and Hygiene 1997, 25(1):7-9.
Chongsuphajaisiddhi	1978	Thailand	cross	asc, tri, hk	126	DM/ST	Chongsuphajaisiddhi T, Sabcharoen A, Attanath P: Treatment of soil-transmitted nematode infections in children with mebendazole. Annals of Tropical Medicine and Parasitology 1978, 72(1):59-63.
Chongsuphajaisiddhi	1979	Thailand	cross	asc, hk	1118	FEC	Chongsuphajaisiddhi T, Trishanananda M, Cherdchoo-ngarm P: Intestinal parasites. A study of Songpinong district, Supanburi Province. Siriraj Hospital Gazette 1979, 31(5):692-702.
Chongsuvivatwong	1994	Thailand	cross	hk	Not stated	KK	Chongsuvivatwong V, Pas-Ong S, Ngoathammatasna W, McNeil D, Vithsupakorn K, Bridhikitti V, Jongsuksuntigul P, Jeradit C: Evaluation of hookworm control program in southern Thailand. The Southeast Asian journal of tropical medicine and public health 1994, 25(4):745-751.
Clarke	1974	Indonesia	cross	asc, tri, hk	1417	FEC	Clarke MD, Carney WP, Cross JH, Hadidjaj.P, Oemijati S, Joesoef A: SCHISTOSOMIASIS AND OTHER HUMAN PARASITOSIS OF LAKE LINDU IN CENTRAL SULAWESI (CELEBES), INDONESIA. American Journal of Tropical Medicine and Hygiene 1974, 23(3):385-392.
Clarke	1973	Indonesia	cross	asc, tri, hk	744	FEC	Clarke MD, Cross JH, Carney WP: A parasitological survey in the Jogjakarta area of central Java, Indonesia. Southeast Asian Journal of Tropical Medicine and Public Health 1973, 4(2):195-201.
Clarke	1973	Indonesia	cross	asc, tri, hk	603	FEC	Clarke MD, Cross JH, Gunning JJ: Human malarias and intestinal parasites in Kresek, West Java, Indonesia, with a cursory serological survey for toxoplasmosis and amoebiasis. Southeast Asian Journal of Tropical Medicine and Public Health 1973, 4(1):32-36.
Colwell	1971	Vietnam	cross	asc, tri, hk	409	FEC	Colwell EJ, Welsh JD, Boone SC, Legters LJ: Intestinal parasitism in residents of the Mekong delta of Vietnam. The Southeast Asian journal of tropical medicine and public health 1971, 2(1):25-28.
Conlan	2012	Lao PDR	cross	asc, tri, hk	1358	FEC	Conlan JV, Khamlome B, Vongxay K, Elliot A, Pallant L, Sripa B, Blacksell SD, Fenwick S, Thompson RCA: Soil-transmitted helminthiasis in Laos: A community-wide cross-sectional study of humans and dogs in a mass drug administration environment. American Journal of Tropical Medicine and Hygiene 2012, 86(4):624-634.
Cross	1981	Indonesia, Philippines	cross	asc, tri, hk	31828	FEC	Cross JH, Basaca-Sevilla V: Intestinal parasitic infections in Southeast Asia. Southeast Asian Journal of Tropical Medicine and Public Health 1981, 12(2):262-274.
Cross	1975	Indonesia	cross	asc, tri, hk	2433	FEC	Cross JH, Clarke MD, Carney WP, Putrali J, Joesoef A, Sajidiman H, Partono F, Hudojo, Oemijati S: Parasitology survey in the Palu Valley, central Sulawesi (Celebes), Indonesia. The Southeast Asian journal of tropical medicine and public health 1975, 6(3):366-375.
Cross	1976	Indonesia	cross	asc, tri, hk	2066	FEC	Cross JH, Clarke MD, Cole WC: Parasitology survey in Northern Sumatra, Indonesia. Journal of Tropical Medicine and Hygiene 1976, 79(6):123-131.
Cross	1977	Philippines	cross	asc, tri, hk	1014	FEC/DM	Cross JH, Wheeling C, Banzon T: Amoebiasis and intestinal parasitic infections in a population on Cebu Island, the Philippines. Annals of Tropical Medicine and Parasitology 1977, 71(4):435-441.
Daili	1972	Indonesia	cross	asc, tri, hk	65	DM	Daili S, Jahja E, Sjoeib AA, Martono: Frequency of intestinal parasites infestation and infection in infants and children in Padang area, West Sumatra (preliminary report). Paediatrica Indonesiana 1972, 12(2):87-91.
De Gier	2014	Cambodia	cross	hk	1236	KK	De Gier B, Ponce MC, Perignon M, Fiorentino M, Kuong K, Chamnan C, Parker M, Burja K, Berger J, Polman K et al: Rice fortified with iron and other micronutrients impacts hookworm infection risk in schoolchildren. American Journal of Tropical Medicine and Hygiene 2014, 1):525-526.
De Gier	2015	Cambodia	cross	asc, tri, hk	2471	KK	de Gier B, Mpabanzi L, Vereecken K, van der Werff SD, D'Haese PC, Fiorentino M, Khov K, Perignon M, Chamnan C, Berger J: Height, zinc and soil-transmitted helminth infections in schoolchildren: a study in Cuba and Cambodia. Nutrients 2015, 7(4):3000-3010.
Desowitz	1961	Singapore	cross	asc, tri, hk	54	BEA	Desowitz RS, Zaman V, Ngwk: The incidence of intestinal parasites in various communities of Singapore Island. Singapore medical journal 1961, 2:91-93.
Dominguez	1969	Philippines	cross	hk	24754	DM	Dominguez L: A study of hookworm infection among elementary public school children in selected provinces in various regions of the Philippines. J Philipp Med Ass 1969, 45:30-45.
Dufek	1968	Vietnam	cross	asc, tri, hk	476	AMS	Dufek M, Kalivoda R, Lukastikowa A, Paril C, Helan L, Hatala O: Intestinal parasitic infections in workers from the Democratic Republic of Viet-Nam. Preliminary report. Biuletyn Instytutu Medycyny Morskiej w Gdansku 1968, 19(1):21-24.
Dunn	1972	Malaysia	cross	asc, tri, hk	836	TIF-DS	Dunn FL: Intestinal parasitism in Malayan aborigines (Orang Asli). Bull Wld Hlth Org 1972, 46(1):99-113.
Eom	2014	Lao PDR	cross	asc, tri, hk	6178	KK	Eom KS, Yong TS, Sohn WM, Chai JY, Min DY, Rim HJ, Jeon HK, Banouvong V, Insisiengmay B, Phommasack B: Prevalence of Helminthic infections among inhabitants of Lao PDR. Korean Journal of Parasitology 2014, 52(1):51-56.
Erlanger	2008	Lao PDR	cross	asc, tri, hk	5107	FEC	Erlanger TE, Sayasone S, Krieger GR, Kaul S, Sananikhom P, Tanner M, Odermatt P, Utzinger J: Baseline health situation of communities affected by the Nam Theun 2 hydroelectric project in central Lao PDR and indicators for monitoring. International journal of environmental health research 2008, 18(3):223-242.
Fischer	2009	Indonesia	cross	asc, tri, hk	Not stated	NS	Fischer PU, Djuardi Y, Wibowo H, Bradley M, Hammerich A, Noordin R, Supali T: Differential decline of helminth infections on Alor Island, Indonesia following six rounds of mass drug administration using diethylcarbamazine in combination with Albendazole. American Journal of Tropical Medicine and Hygiene 2009, 1):204.
Flohr	2007	Vietnam	cross	hk	134	FM/MM	Flohr C, Tuyen LN, Lewis S, Minh TT, Campbell J, Britton J, Williams H, Hien TT, Farrar J, Quinnell RJ: Low efficacy of mebendazole against hookworm in Vietnam: Two randomized controlled trials. American Journal of Tropical Medicine and Hygiene 2007, 76(4):732-736.
Flohr	2006	Vietnam	cross	asc, hk	1601	FM/MM	Flohr C, Tuyen LN, Lewis S, Quinnell R, Minh TT, Liem HT, Campbell J, Pritchard D, Hien TT, Farrar J et al: Poor sanitation and helminth infection protect against skin sensitization in Vietnamese children: A cross-sectional study. Journal of Allergy and Clinical Immunology 2006, 118(6):1305-1311.
Forrer	2015	Lao PDR	cross	hk	3371	KK	Forrer A, Vounatsou P, Sayasone S, Vonghachack Y, Bouakhasith D, Utzinger J, Akkhavong K, Odermatt P, Yang G-J: Risk Profiling of Hookworm Infection and Intensity in Southern Lao People’s Democratic Republic Using Bayesian Models. PLOS Neglected Tropical Diseases 2015, 9(3).
George	1982	Malaysia	cross	asc, tri, hk	7682	KK	George J, Ow Yang CK: Prevalence of soil transmitted helminths in school children in the Federal Territory of Malaysia. The Medical journal of Malaysia 1982, 37(1):35-39.
Ghani	2013	Malaysia	cross	asc	272	DM	Ghani MKA, Gopal G: Ascariasis amongst the orang asli (aborigine) children at pos sinderut, Kuala Lipis, Pahang, Malaysia. International Medical Journal 2013, 20(1):64-65.
Ghani	2001	Malaysia	cross	asc, tri, hk	159	DM	Ghani MKA, Kasim S, Lai K, Ahmad N: Soil transmitted helminthiases amongst the Orang Asli (aborigines) community in Pangsoon, Malaysia. International Medical Journal 2001, 8(1):15-18.
Goodrich	1967	Vietnam	cross	asc, tri, hk	872	FEC	Goodrich I: Prevalence of intestinal nematodes in a civilian, adult, South Vietnamese population. The American journal of tropical medicine and hygiene 1967, 16(6):746-749.
Gordon	2015	Philippines	cross	asc, hk	545	PCR	Gordon CA, McManus DP, Acosta LP, Olveda RM, Williams GM, Ross AG, Gray DJ, Gobert GN: Multiplex real-time PCR monitoring of intestinal helminths in humans reveals widespread polyparasitism in Northern Samar, the Philippines. International journal for parasitology 2015, 45(7):477-483.
Hadidjaja	1998	Indonesia	cross	asc	1027	KK	Hadidjaja P, Bonang E, Suyardi MA, Abidin SAN, Ismid IS, Margono SS: The effect of intervention methods on nutritional status and cognitive function of primary school children infected with Ascaris lumbricoides. American Journal of Tropical Medicine and Hygiene 1998, 59(5):791-795.
Hadju	1995	Indonesia	cross	asc, tri, hk	507	KK	Hadju V, Abadi K, Stephenson LS, Noor NN, Mohammed HO, Bowman DD: Intestinal helminthiasis, nutritional status, and their relationship; a cross-sectional study in urban slum school children in Indonesia. The Southeast Asian journal of tropical medicine and public health 1995, 26(4):719-729.
Hadju	1997	Indonesia	long	asc, tri	74	KK	Hadju V, Satriono, Abadi K, Stephenson LS: Relationships between soil-transmitted helminthiases and growth in urban slum schoolchildren in Ujung Pandang, Indonesia. International Journal of Food Sciences and Nutrition 1997, 48(2):85-93.
Hadju	2003	Indonesia	cross	asc, tri	1323	KK	Hadju V, Satriono, Abadi K, Stephenson LS: Relationships between soil-transmitted helminthiases and growth in urban slum schoolchildren in Ujung Pandang, Indonesia. International Journal of Food Sciences and Nutrition 1997, 48(2):85-93.
Hakim	2007	Malaysia	cross	asc, tri, hk	79	FEC	Hakim SL, Gan CC, Malkit K, Azian MN, Chong CK, Shaari N, Zainuddin W, Chin CN, Sara Y, Lye MS: Parasitic infections among Orang Asli (aborigine) in the Cameron Highlands, Malaysia. Southeast Asian Journal of Tropical Medicine and Public Health 2007, 38(3):415-419.
Harinasuta	1983	Thailand	cross	hk	495	NS	Harinasuta C: Nutritional status of the rural people in relation to parasitic infections and diseases in Thailand. Collected papers on the control of soil-transmitted helminthiases 1983, 2:320-331.
Harinasuta	1964	Thailand	cross	asc, tri, hk	263703	DM	Harinasuta C, Vajrasthira S: Soil-transmitted helminths in Thailand. The incidence, distribution and factors influencing the transmission. Journal of the Medical Association of Thailand 1964, 47(7):396-401.
Harinasuta	1974	Thailand	cross	asc	685	FEC	Harinasuta T, Chindanond D: Prevalence of intestinal parasites in a slum area in Bangkok, Thailand. Southeast Asian Journal of Tropical Medicine and Public Health 1974, 5(1):153-153.
Hartini	2013	Malaysia	cross	asc, tri, hk	111	DM	Hartini Y, Geishamimi G, Mariam AZ, Mohamed-Kamel AG, Hidayatul FO, Ismarul YI: Distribution of intestinal parasitic infections amongst aborigine children at Post Sungai Rual, Kelantan, Malaysia. Tropical Biomedicine 2013, 30(4):596-601.
Higgins	1984	Indonesia	cross	asc, tri, hk	227	MM	Higgins D, Jenkins D, Kurniawan L, Harun S, Juwono S: Human intestinal parasitism in three areas of Indonesia: a survey. Annals of tropical medicine and parasitology 1984, 78(6):637-648.
Hlaing	1984	Myanmar	cross	asc	783	DM/FEC/KK	Hlaing T, Than S, Htay Htay A, Myint L, Thein Maung M: Epidemiology and transmission dynamics of Ascaris lumbricoides in Okpo village, rural Burma. Trans R Soc Trop Med Hyg 1984, 78(4):497-504.
Hlaing	1990	Myanmar	cross	asc	853	DM	Thein H, Than S, Myat Lay K: Control of ascariasis through age-targeted chemotherapy: Impact of 6-monthly chemotherapeutic regimens. Bulletin of the World Health Organization 1990, 68(6):747-753.
Hlaing	1991	Myanmar	cross	asc, tri, hk	595	DM	Hlaing T, Toe T, Saw T, Kyin ML, Lwin M: A controlled chemotherapeutic intervention trial on the relationship between Ascaris lumbricoides infection and malnutrition in children. Transactions of the Royal Society of Tropical Medicine and Hygiene 1991, 85(4):523-528.
Hlaing	1995	Myanmar	cross	asc, tri, hk	479	DM	Hlaing T, Khine WW, Than TT, Saw T, Khin M, Soe MM, Shwe S, Yi MM, Kyaw S, Tun A et al: Nutritional status and intestinal parasitosis in school-enrolled and non-enrolled school-age children in Yangon. The Myanmar Health Sciences Research Journal 1995, 7(2):86-91.
Hohmann	2001	Lao PDR	cross	asc, tri, hk	709	KK	Hohmann H, Panzer S, Phimpachan C, Southivong C, Schelp FP: Relationship of intestinal parasites to the environment and to behavioral factors in children in the Bolikhamxay Province of Lao PDR. The Southeast Asian journal of tropical medicine and public health 2001, 32(1):4-13.
Horiuchi	2013	Philippines	cross	asc, tri	70	FEC	Horiuchi S, Paller VGV, Uga S: Soil contamination by parasite eggs in rural village in the Philippines. Tropical Biomedicine 2013, 30(3):495-503.
Hpay	1970	Myanmar	cross	asc, tri, hk	571	DM/FEC/ST	Hpay D, El-Zawahry MM, Maung L, Kyi DO, Dwe RS, Sein T, Tong L, Mar Mar K, Maung M, Lin MM et al: Epidemiological features of intestinal parasitoses in Dayebo village, Burma. Union of Burma Journal of Life Sciences 1970, 3:289-307.
Htoon (presented in Tu, 1970)	1970	Myanmar	long	asc, tri, hk	Not stated	KK	Tu M, El-Zawahry MM, Kyi DO, Hlaing K, Hla-Gyaw S, Kyaw-Myint, Sann-Myint K, Kyi-Khin K, Aung-Thann, Lei-Win L: Epidemiological features of intestinal parasitoses in the inhabitants of Okpo village, Burma. Union of Burma Journal of Life Sciences 1970, 3:247-267.
Htwe	2012	Myanmar	cross	asc, tri	188	DM	Htwe KT, Min TT, Mar TT, Lwin MM, Maw WW, Win MM: Detection of intestinal parasitic infestation among primary school children, Magway. The Myanmar Health Sciences Research Journal 2010, 22(2):89-94.
Huat	2012	Malaysia	cross	tri	79	DM	Huat LB, Mitra AK, Noor Jamil NI, Dam PC, Jan Mohamed HJ, Wan Muda WAM: Prevalence and risk factors of intestinal helminth infection among rural Malay children. Journal of Global Infectious Diseases 2012, 4(1):10-14.
Hung	2005	Vietnam	cross	asc, tri, hk	Not stated	KK	Hung LQ, De Vries PJ, Giao PT, Binh TQ, Nam NV, Kager PA: Intestinal helminth infection in an ethnic minority commune in southern Vietnam. Southeast Asian Journal of Tropical Medicine and Public Health 2005, 36(3):623-628.
Imai	1985	Indonesia	cross	asc, tri, hk	977	KK	Imai J, Sakamoto O, Munthe FE, Sinulingga S: Survey for soil-transmitted helminths in Asahan Regency, North Sumatra, Indonesia. Southeast Asian Journal of Tropical Medicine and Public Health 1985, 16(3):441-446.
Inpankaew	2014	Cambodia	cross	hk	205	KK/FM/PCR	Inpankaew T, Schär F, Khieu V, Muth S, Dalsgaard A, Marti H, Traub RJ, Odermatt P: Simple Fecal Flotation Is a Superior Alternative to Guadruple Kato Katz Smear Examination for the Detection of Hookworm Eggs in Human Stool. PLoS neglected tropical diseases 2014, 8(12):e3313.
Ismid	1983	Indonesia	cross	asc	86	KK	Ismid IS, Margono S, Anggarini S, Mahfudin H, Rasad R, Rasidi R, Rukmono B: The effect of mass treatment in different target groups on the dispersion of Ascaris effs in the soil (Research theme 1980, Indonesia). Collected papers on the control of soil-transmitted helminthiases 1983, 2:231-237.
Ismid	1981	Indonesia	cross	asc, tri, hk	50	KK	Ismid IS, Margono S, Anggarini S, Mahfudin H, Rasad R, Rasidi R, Rukmono B: The effect of mass treatment in different target groups on the dispersion of Ascaris effs in the soil (Research theme 1980, Indonesia). Collected papers on the control of soil-transmitted helminthiases 1983, 2:231-237.
Jamaiah	2005	Malaysia	cross	asc, tri, hk	246	FEC	Jamaiah I, Rohela M: Prevalence of intestinal parasites among members of the public in Kuala Lumpur, Malaysia. Southeast Asian Journal of Tropical Medicine and Public Health 2005, 36(1):68-71.
Janechaiwat	1984	Thailand	cross	hk	332	FEC	Janechaiwat J, Prasongwatana V, Sriboonlur P, Saowakontha S: PARASITOLOGICAL SURVEY AMONG SCHOOLCHILDREN OF ETHNIC GROUP POPULATIONS IN SAKON-NAKHON PROVINCE THAILAND. Siriraj Hospital Gazette 1984, 36(3):157-162.
Jatanasen	1961	Cambodia and Lao PDR	cross	asc, hk	292	DM	JATANASEN S: A brief survey of parasitic helminth in south Laos and Cambodia with a comparison to the state in Thailand. Japanese Journal of Medical Science and Biology 1961, 14(5-6):257-262.
Jiraanankul	2011	Thailand	cross	hk	568	KK	Jiraanankul V, Aphijirawat W, Mungthin M, Khositnithikul R, Rangsin R, Traub RJ, Piyaraj P, Naaglor T, Taamasri P, Leelayoova S: Incidence and risk factors of hookworm infection in a rural community of central Thailand. American Journal of Tropical Medicine and Hygiene 2011, 84(4):594-598.
Joe	1959	Indonesia	cross	asc, tri, hk	664	AUT	Joe LK, Siang TK: Human intestinal helminths obtained from autopsies in djakarta, indonesia. American Journal of Tropical Medicine and Hygiene 1959, 8(4):122-125.
Joe	1971	Malaysia	cross	asc	57	DM/ZSC	Joe LK, Hoa KE, Kong OC: Soil-transmitted Helminths in rural infants and children near Kuala Lumpur. The Southeast Asian journal of tropical medicine and public health 1971, 2(2):196-200.
Joesoef	1975	Indonesia	cross	asc, tri, hk	146	FEC	Joesoef A, Carney WP, Agustinus A, Katin J: INTESTINAL PARASITES IN SEMBALUN LAWANG, LOMBOK. Buletin Penelitian Kesehatan 1975, 3(2 Jun).
Joesoef	1980	Indonesia	cross	asc, tri, hk	311	FEC	Joesoef A, Dennis DT: Intestinal and blood parasites of man on Alor island Southeast Indonesia. Southeast Asian Journal of Tropical Medicine and Public Health 1980, 11(1):43-47.
Joongsuksuntigul	2005	Thailand	cross	asc, tri, hk	1003	NS	Joongsuksuntigul P, Thongthien P, Sirichotiratana N, Okabayashi H, Jimba M: The Asian Center of International Parasite Control (ACIPAC): five years of achievement. III. School health for parasite control in Thailand: a review and current model activities. The Southeast Asian journal of tropical medicine and public health 2005, 36 Suppl 3:17-27.
Jueco	1973	Philippines	cross	asc, tri, hk	2083	DM/FEC/KK	Jueco NL, Palaypay MA, Aceremo L: Prevalence and intensity of intestinal parasitism on Talim Island, Binangonan, Rizal, Philippines. Southeast Asian Journal of Tropical Medicine and Public Health 1973, 4(4):582-587.
Kabayashi	2005	Cambodia, Myanmar, Lao PDR	long	asc, tri, hk	397	DM	Kabayashi J, Socheat D, Phommasack B, Tun A, Huy Nga N: The Asian center of international parasite control (ACIPAC): Five years of achievement. IV: Activities in partner countries (Cambodia, Lao PDR, Myanmar and Vietnam): Small scale pilot project (SSPP) and other impacts. Southeast Asian Journal of Tropical Medicine & Public Health 2005, 36(S3).
Kaisar	2011	Indonesia	cross	asc, tri	1200	FEC	Kaisar MM, Van Lieshout L, May L, Wiria AE, Hamid F, Wammes LJ, Sartono E, Supali T, Yazdanbakhsh M, Verweij JJ: Epidemiology and monitoring of the effect of treatment of soil-transmitted helminth using multiplex real-time PCR. Tropical Medicine and International Health 2011, 16:175.
Kan	1982	Malaysia	cross	asc, tri, hk	25246	KK	Kan SP: Soil-transmitted helminthiasis in Selangor, Malaysia. The Medical journal of Malaysia 1982, 37(2):180-190.
Kan	1985	Malaysia	cross	asc, tri, hk	20519	KK	Kan SP: The effect of long-term deworming on the prevalence of soil-transmitted helminthiases in Malaysia. Medical Journal of Malaysia 1985, 40(3):202-210.
Kan	1989	Malaysia	cross	asc, tri, hk	819	KK	Kan SP: Soil-transmitted helminthiases among inhabitants of an oil-palm plantation in West Malaysia. Journal of Tropical Medicine and Hygiene 1989, 92(4):263- 269.
Kan	1989	Malaysia	cross	asc, tri, hk	1574	BEA	Kan SP, Guyatt HL, Bundy DAP: Geohelminth infection of children from rural plantations and urban slums in Malaysia. Transactions of the Royal Society of Tropical Medicine and Hygiene 1989, 83(6):817-820.
Kan	1987	Malaysia	cross	asc, tri, hk	11874	KK	Kan SP: Soil-transmitted helminthiases among inhabitants of an oil-palm plantation in West Malaysia. Journal of Tropical Medicine and Hygiene 1989, 92(4):263- 269.
Kan	1987	Malaysia	cross	asc, tri, hk	1286	KK	Kan SP, Singh M, Singh S: Soil-transmitted helminthiasis among children in Pulau Ketam, West Malaysia. The Medical journal of Malaysia 1987, 42(1):40-43.
Kan	1983	Malaysia	long	asc, tri, hk	209	KK	Kan S: A longitudinal study of soil-transmitted helminthiases in a population of primary school children in Malaysia. Collected papers on the control of soil-transmitted helminthiases 1983, 3:144-148.
Karyadi	1996	Indonesia	cross	asc, tri	59	KK	Karyadi E, Gross R, Sastroamidjojo S, Dillon D, Richards AL, Sutanto I: Anthelminthic treatment raises plasma iron levels but does not decrease the acute-phase response in Jakarta school children. The Southeast Asian journal of tropical medicine and public health 1996, 27(4):742-753.
Kasuya	1987	Thailand	cross	asc, tri, hk	117	DM/FM/FEC	Kasuya S, Kanai K, Ohmiya N, Koga K, Amano K, Nakamura Y, Kuno T, Suprasert S: Intestinal parasitic infections among children of a primary school in Chiang Mai City, Northern Thailand. Japanese Journal of Tropical Medicine and Hygiene 1987, 15(4):287-290.
Kasuya	1989	Thailand	cross	asc, tri, hk	491	DM/FM/FEC	Kasuya S, Khamboonruang C, Amano K, Murase T, Araki H, Kato Y, Kumuda Y, Koyama A, Higuchi M, Nakamura J et al: Intestinal parasitic infections among schoolchildren in Chiang Mai, northern Thailand: An analysis of the present situation. Journal of Tropical Medicine and Hygiene 1989, 92(5):360-364.
Keittivuti	1983	Thailand	cross	asc, tri, hk	1026	KK	Keittivuti A, Keittivuti B, Kocher S: The efficacy of quantrel and combantrin against hookworm infection, ascariasis and trichuriasis in Kampuchean refugees at Khao-I-Dang Prachinburi Province. Collected papers on the control of soil-transmitted helminthiases 1983, 2:130-133.
Khieu	2014	Cambodia	cross	asc, tri, hk	2861	KK	Khieu V, Schar F, Marti H, Bless PJ, Char MC, Muth S, Odermatt P: Prevalence and risk factors of Strongyloides stercoralis in Takeo Province, Cambodia. Parasites & vectors 2014, 7:221.
Khieu	2013	Cambodia	cross	asc, tri, hk	458	KK	Khieu V, Schar F, Marti H, Sayasone S, Duong S, Muth S, Odermatt P: Diagnosis, Treatment and Risk Factors of Strongyloides stercoralis in Schoolchildren in Cambodia. PLoS Neglected Tropical Diseases 2013, 7(2).
Khin (presented in Tu, 1970)	1970	Myanmar	cross	asc, tri, hk	92	NS	Tu M, El-Zawahry MM, Kyi DO, Hlaing K, Hla-Gyaw S, Kyaw-Myint, Sann-Myint K, Kyi-Khin K, Aung-Thann, Lei-Win L: Epidemiological features of intestinal parasitoses in the inhabitants of Okpo village, Burma. Union of Burma Journal of Life Sciences 1970, 3:247-267.
Kiang	1997	Thailand	cross	asc, hk	373	MM	Kiang KM: The Epidemiology of Necator Americanus Infection in Rural Thailand. Yale University; 1997.
Kim	2003	Philippines	cross	asc, tri, hk	301	FEC	Kim BJ, Ock MS, Chung DI, Yong TS, Lee KJ: The intestinal parasite infection status of inhabitants in the Roxas city, The Philippines. The Korean journal of parasitology 2003, 41(2):113-115.
King	2005	Vietnam	long	asc	201	ELISA	King EM, Kim H, Dang N, Michael E, Drake L, Needham C, Haque R, Bundy D, Webster J: Immuno‐epidemiology of Ascaris lumbricoides infection in a high transmission community: antibody responses and their impact on current and future infection intensity. Parasite immunology 2005, 27(3):89-96.
Kleevens	1966	Singapore	cross	asc, tri, hk	574	FM/BEA	Kleevens JW: Re-housing and infections by soil-transmitted helminths in Singapore. Singapore Med J 1966, 7(1):12-29.
Ko	1961	Myanmar	cross	hk	238	NS	Ko-Ko, Ba-Tun: Haematological survey of Sawbwagyigone village. Proc Burma med Res Soc 1961, 3:27-33.
Kobayashi	1999	Cambodia	cross	asc, tri, hk	113	KK	Kobayashi J, Chinen K, Samidt S, Higa K, Chinen M, Sato Y, Yoshida C: Prevalence of intestinal parasite infection in Toul Roka village, Phnom Penh municipality, Cambodia. Japanese Journal of Tropical Medicine and Hygiene 1999, 27(4):517-519.
Kobayashi	1996	Lao PDR	cross	asc, tri, hk	70	FEC	Kobayashi J, Vannachone B, Xeutvongsa A, Manivang K, Ogawa S, Sato Y, Pholsena K: Prevalence of intestinal parasitic infection among children in two villages in Lao PDR. The Southeast Asian journal of tropical medicine and public health 1996, 27(3):562-565.
Koga-Kita	2004	Cambodia	cross	asc, tri, hk	3574	FEC	Koga-Kita K: Intestinal parasitic infections and socioeconomic status in Prek Russey Commune, Cambodia. [Nippon koshu eisei zasshi] Japanese journal of public health 2004, 51(11):986-992.
Kounnavong	2011	Lao PDR	cross	asc, tri, hk	570	KK	Kounnavong S, Vonglokham M, Houamboun K, Odermatt P, Boupha B: Soil-transmitted helminth infections and risk factors in preschool children in southern rural Lao People's Democratic Republic. Transactions of the Royal Society of Tropical Medicine and Hygiene 2011, 105(3):160-166.
Kuntz	1964	Philippines	cross	asc, tri, hk	304	FEC	Kuntz RE: Intestinal parasites of man in Leyte. Acta Medica Philippina 1964, 1(1):5-10.
Kyaw	1963	Myanmar	cross	asc, tri, hk	426	NS	Kyaw T: Study of Soil Infested with Hookworms Larvae in Kyaunggon Village. Burma medical journal 1963, 11:219-223.
Laymanivong	2014	Lao PDR	cross	asc, tri, hk	8610	KK	Laymanivong S, Hangvanthong B, Keokhamphavanh B, Phommasansak M, Phinmaland B, Sanpool O, Maleewong W, Intapan PM: Current status of human hookworm infections, ascariasis, trichuriasis, schistosomiasis mekongi and other trematodiases in Lao People's Democratic Republic. American Journal of Tropical Medicine and Hygiene 2014, 90(4):667-669.
Le	2007	Vietnam	cross	asc, tri	400	KK	Le HT, Brouwer ID, Verhoef H, Nguyen KC, Kok FJ: Anemia and intestinal parasite infection in school children in rural Vietnam. Asia Pac J Clin Nutr 2007, 16(4):716-723
Lee	2002	Cambodia	cross	asc, tri, hk	251	FEC	Lee KJ, Bae YT, Kim DH, Deung YK, Ryang YS, Kim HJ, Im KI, Yong TS: Status of intestinal parasites infection among primary school children in Kampongcham, Cambodia. The Korean journal of parasitology 2002, 40(3):153-155.
Lee	1999	Malaysia	cross	asc, tri, hk	264	FEC	Lee WS, Boey CC: Chronic diarrhoea in infants and young children: causes, clinical features and outcome. J Paediatr Child Health 1999, 35(3):260-263.
Lee	2014	Malaysia	cross	asc, tri, hk	269	FEC	Lee SC, Ngui R, Tan TK, Aidil RM, Lim YAL: Neglected tropical diseases among two indigenous subtribes in Peninsular Malaysia: Highlighting differences and co-infection of helminthiasis and sarcocystosis. PLoS ONE 2014, 9(9).
Lee	2000	Philippines	cross	asc, tri, hk	64	FEC	Lee KJ, Ahn YK, Yong TS: A small-scale survey of intestinal parasite infections among children and adolescents in Legaspi city, the Philippines. The Korean journal of parasitology 2000, 38(3):183-185.
Leonardo	2008	Philippines	cross	asc, tri, hk	Not stated	KK	Leonardo LR, Rivera P, Saniel O, Villacorte E, Crisostomo B, Hernandez L, Baquilod M, Erce E, Martinez R, Velayudhan R: Prevalence survey of schistosomiasis in Mindanao and the Visayas, The Philippines. Parasitology International 2008, 57(3):246-251.
Levecke	2014	Vietnam	cross	asc, tri, hk	Not stated	MM	Leonardo LR, Rivera P, Saniel O, Villacorte E, Crisostomo B, Hernandez L, Baquilod M, Erce E, Martinez R, Velayudhan R: Prevalence survey of schistosomiasis in Mindanao and the Visayas, The Philippines. Parasitology International 2008, 57(3):246-251.
Levy	1988	Malaysia	cross	asc, tri, hk	297	FEC	Levy J: Epidemiological survey of intestinal parasitic infections in children of Sabah, Malaysia. Community Medicine 1988, 10(3):240-249.
Lo	1979	Malaysia	cross	asc, tri, hk	834	ST	Lo EKC, Varughese J, Ghouse A, Noor M: Helminthiases in peninsular Malaysia - prevalence and density of infestation of hookworm, Ascaris and Trichuris in rural school children. Medical Journal of Malaysia 1979, 34(2):95-99.
Longfils	2005	Cambodia	cross	asc, tri, hk	162	KK	Longfils P, Heang UK, Soeng H, Sinuon M: Weekly iron and folic acid supplementation as a tool to reduce anemia among primary school children in Cambodia. Nutrition reviews 2005, 63(12 Pt 2):S139-145.
Maleewong	1992	Thailand	cross	asc, tri, hk	2412	KK	Maleewong W, Intapan P, Wongwajana S, Sitthithaworn P, Pipitgool V, Wongkham C, Daenseegaew W: Prevalence and intensity of Opisthorchis viverrini in rural community near the Mekong River on the Thai-Laos border in northeast Thailand. Journal of the Medical Association of Thailand = Chotmaihet thangphaet 1992, 75(4):231-235.
Maneeboonyang	2008	Thailand	cross	asc, tri, hk	701	DM/KK	Maneeboonyang W, Prommongkol S, Wongjindanon N, Treerattanapiboon L, Pasuralertsakul S, Chaimungkun W, Puangsa-Art S: Reexamination of parasitic infections in Karen children on the western border of Thailand: two-year follow-up. Journal of Tropical Medicine & Parasitology 2008, 31(2):77-84.
Mangali	1993	Indonesia	cross	asc, tri, hk	398	KK	Mangali A, Sasabone P, Syafruddin, Abadi K, Hasegawa H, Toma T, Kamimura K, Miyagi I: Intestinal parasitic infections in Campalagian district, south Sulawesi, Indonesia. The Southeast Asian journal of tropical medicine and public health 1993, 24(2):313-320.
Margono	1983	Indonesia	long	asc, tri, hk	276	KK	Margono S, Mahfudin H, Rasad R, Rasidi R, Rukmono B: Different courses in the treatment of soil transmitted helminths with pyrantel pamoate and mebendazole. Collected papers on the control of soil-transmitted helminthiases 1983, 1:313-317.
Margono	1983	Indonesia	cross	asc, tri, hk	205	KK	Margono S, Oemijati S, Roesin R, Ilahude H, Rasad R: The use of some technics in the diagnosis of soil-transmitted helminths. Collected papers on the control of soil-transmitted helminthiases 1983, 1:5-11.
Mcgarvey	1992	Philippines	cross	asc, tri, hk	1561	KK	McGarvey ST, Aligui G, Daniel BL, Peters P, Olveda R, Olds GR: Child growth and Schistosomiasis japonica in Northeastern Leyte, the Philippines: Cross-sectional results. American Journal of Tropical Medicine and Hygiene 1992, 46(5):571-581.
Mejia-Talabis	1963	Philippines	cross	asc, tri, hk	1000	DM	McGarvey ST, Aligui G, Daniel BL, Peters P, Olveda R, Olds GR: Child growth and Schistosomiasis japonica in Northeastern Leyte, the Philippines: Cross-sectional results. American Journal of Tropical Medicine and Hygiene 1992, 46(5):571-581.
Methanitikorn	2003	Thailand	cross	asc, tri, hk	197	FEC	Methanitikorn R, Sukontason K, Sukontason KL, Piangjai S: Evaluation of the formalin-tween concentration technique for parasitic detection. Revista do Instituto de Medicina Tropical de Sao Paulo 2003, 45(5):289-291.
Moktar	2000	Malaysia	long	asc, tri, hk	205	KK	Methanitikorn R, Sukontason K, Sukontason KL, Piangjai S: Evaluation of the formalin-tween concentration technique for parasitic detection. Revista do Instituto de Medicina Tropical de Sao Paulo 2003, 45(5):289-291.
Montresor	2013	Vietnam	cross	asc, tri, hk	367	KK	Montresor A, Gabrielli AF, Yajima A, Lethanh N, Biggs BA, Casey GJ, Tinh TT, Engels D, Savioli L: Markov model to forecast the change in prevalence of soil-transmitted helminths during a control programme: A case study in Vietnam. Transactions of the Royal Society of Tropical Medicine and Hygiene 2013, 107(5):313-318.
Montresor	2004	Myanmar	cross	asc, tri, hk	1000	KK	Montresor A, Zin TT, Padmasiri E, Allen H, Savioli L: Soil-transmitted helminthiasis in Myanmar and approximate costs for countrywide control. Tropical Medicine & International Health 2004, 9(9):1012-1015.
Moore	2012	Cambodia	cross	asc, tri, hk	16372	DM	Moore CE, Hor PC, Soeng S, Sun S, Lee SJ, Parry CM, Day NP, Stoesser N: Changing patterns of gastrointestinal parasite infections in Cambodian children: 2006-2011. Journal of tropical pediatrics 2012, 58(6):509-512.
Muennoo	1997	Thailand	cross	asc, tri, hk	389	KK	Muennoo C, Achwanichkul W, Sa-nguankiat S, Pubampen S, Maipanich W, Anataphruti M, Waikagul J: The impact of primary health care intervention on reinfection of soil-transmitted helminths in the community. The Southeast Asian journal of tropical medicine and public health 1997, 28(4):816-819.
Myint	1969	Myanmar	cross	asc, tri, hk	215	FEC/DM	Hla-Myint, Tu M, Aye B: Intestinal parasitic infections in Bassein Township. Union of Burma Journal of Life Sciences 1969, 2:359-363.
Myint	1970	Myanmar	cross	asc, tri, hk	2220	FEC/DM	Hla-Myint: Intestinal parasitisms in primary school children in Greater Rangoon. Union of Burma Journal of Life Sciences 1970, 3:141-145.
Nasr	2013	Malaysia	cross	asc, tri, hk	484	KK/FEC	Nasr NA, Al-Mekhlafi HM, Ahmed A, Roslan MA, Bulgiba A: Towards an effective control programme of soil-transmitted helminth infections among Orang Asli in rural Malaysia. Part 1: prevalence and associated key factors. Parasites & vectors 2013, 6:27.
Nawalinkski	1978	Malaysia	cross	asc, tri, hk	53	FEC	Nawalinski T, Roundy LM: Intestinal parasitism in a Kampong on Pulau Pangkor, West Malaysia. The Southeast Asian journal of tropical medicine and public health 1978, 9(3):440-441.
Needham	1998	Vietnam	cross	asc, tri, hk	543	KK	Needham C, Thi Kim H, Viet Hoa N, Dinh Cong L, Michael E, Drake L, Hall A, Bundy DAP: Epidemiology of soil-transmitted nematode infections in Ha Nam Province, Vietnam. Tropical Medicine & International Health 1998, 3(11):904-912.
Neo	1987	Malaysia	cross	asc, tri, hk	142	FEC/FM	Neo CB, Cheah YK, Chin PW, Tan TV, Wong NC, Yap LM, Kan SP: Prevalence and distribution of intestinal and blood parasites among Ibans in the Nanga Atoi in the Second Division in Sarawak. The Medical journal of Malaysia 1987, 42(4):294-298.
Nery	2013	Timor-Leste	cross	asc, tri, hk	441	FM	Nery SV, Gomes S, Traub R, McCarthy J, Llewellyn S, Andrews R, Gray D, Clements A: Assessment of the efficacy of albendazole for the treatment of soil transmitted helminths in east timor. American Journal of Tropical Medicine and Hygiene 2013, 1):229.
Nga	2009	Vietnam	cross	asc, tri, hk	118	KK	Nga TT, Winichagoon P, Dijkhuizen MA, Khan NC, Wasantwisut E, Furr H, Wieringa FT: Multi-micronutrient-fortified biscuits decreased prevalence of anemia and improved micronutrient status and effectiveness of deworming in rural vietnamese school children. Journal of Nutrition 2009, 139(5):1013-1021.
Ngui	2011	Malaysia	cross	asc, tri, hk	716	KK	Ngui R, Ishak S, Chuen CS, Mahmud R, Lim YAL: Prevalence and risk factors of intestinal parasitism in rural and remote West Malaysia. PLoS Neglected Tropical Diseases 2011, 5(3).
Nithikathkul	2003	Thailand	cross	asc, tri, hk	70	DM	Nithikathkul C, Changsap B, Wannapinyosheep S, Arnat N, Kongkham S, Benchawattananon R, Leemingsawat S: Parasitic infections among Karen in Kanchanaburi Province, western Thailand. The Southeast Asian journal of tropical medicine and public health 2003, 34 Suppl 2:86-89.
Nontasut	2000	Thailand	cross	asc, tri, hk	256	KK	Nontasut P, Waikagul J, Yamput S, Muennoo C: Efficacy of multiple dose mebendazole against trichuriasis in Thai and Karen patients. The Southeast Asian journal of tropical medicine and public health 2000, 31(3):460-462.
Nontasut	2003	Vietnam	cross	asc, tri, hk	721	KK/FEC	Nontasut P, Thong T, Waikagul J, Fungladda W, Imamee N, De N: Social and behavioral factors associated with Clonorchis infection in one commune located in the Red River Delta of Vietnam. Southeast Asian journal of tropical medicine and public health 2003, 34(2):269-273.
Norhayati	1997	Malaysia	cross	asc, tri, hk	123	KK	Norhayati M, Oothuman P, Azizi O, Fatmah MS: Efficacy of single dose albendazole on the prevalence and intensity of infection of soil-transmitted helminths in Orang Asli children in Malaysia. The Southeast Asian journal of tropical medicine and public health 1997, 28(3):563-569.
Norhayati	1995	Malaysia	cross	hk	193	KK	Norhayati M, Oothuman P, Fatmah MS, Muzain Minudin Y, Zainuddin B: Hookworm infection and reinfection following treatment among Orang Asli children. The Medical journal of Malaysia 1995, 50(4):314-319.
Nyunt	1969	Myanmar	cross	asc, tri, hk	125	FM	Batu AT, Hla-Pe U, Than T, Nyunt KK: Iron deficiency in Burmese population groups. The American journal of clinical nutrition 1972, 25(2):210-217.
Oberst	1987	Philippines	cross	asc, tri, hk	365	FEC/DM	Oberst RB, Alquiza LM: Survey of intestinal parasites on Palawan, Philippines. The Southeast Asian journal of tropical medicine and public health 1987, 18(2):197-201.
Olsen	2006	Vietnam	cross	asc, tri, hk	964	KK	Olsen A, Thuan LK, Murrell KD, Dalsgaard A, Johansen MV, De NV: Cross-sectional parasitological survey for helminth infections among fish farmers in Nghe An province, Vietnam. Acta Tropica 2006, 100(3):199-204.
Oothuman	1995	Malaysia	cross	asc, tri	221	KK	Oothuman P, Noor HMI, Mohammod CG, Norhayati M, Kannapan PL, Ozlan I, Rahim S, Cecilia AA, Jeffery J, Fatmah MS et al: Prevalence and reinfection of intestinal helminthiases among school children in an estate. Tropical Biomedicine 1995, 12(2):159-164.
Oqueka	2005	Indonesia	cross	asc, tri, hk	651	KK	Oqueka T, Supali T, Ismid IS, Purnomo, Ruckert P, Bradley M, Fischer P: Impact of two rounds of mass drug administration using diethylcarbamazine combined with albendazole on the prevalence of Brugia timori and of intestinal helminths on Alor Island, Indonesia. Filaria journal 2005, 4:5.
Papasarathorn	1975	Thailand	cross	asc, tri, hk	477	FEC/ST	Papasarathorn T, Keittivuti B, Keittivuti A, Rojanapremsuk J: Epidemiology of hookworm infection in Soong Nern District, Korat province, Thailand. Southeast Asian Journal of Tropical Medicine and Public Health 1975, 6(1):82-92.
Papier	2014	Philippines	cross	asc, tri, hk	667	KK	Papier K, Williams GM, Luceres-Catubig R, Ahmed F, Olveda RM, McManus DP, Chy D, Chau TNP, Gray DJ, Ross AGP: Childhood malnutrition and parasitic helminth interactions. Clinical Infectious Diseases 2014, 59(2):234-243.
Park	2004	Cambodia	cross	asc, tri, hk	623	FEC	Park SK, Kim DH, Deung YK, Kim HJ, Yang EJ, Lim SJ, Ryang YS, Jin D, Lee KJ: Status of intestinal parasite infections among children in Bat Dambang, Cambodia. The Korean journal of parasitology 2004, 42(4):201-203.
Pegelow	1997	Indonesia	cross	asc, tri, hk	346	KK	Pegelow K, Gross R, Pietrzik K, Lukito W, Richards AL, Fryauff DJ: Parasitological and nutritional situation of school children in the Sukaraja district, West Java, Indonesia. The Southeast Asian journal of tropical medicine and public health 1997, 28(1):173-190.
Pesigan	1958	Philippines	cross	asc, tri, hk	2909	FEC/ST	Pesigan T, Farooq M, Hairston N, Jauregui J, Garcia E, Santos A, Santos B, Besa A: Studies on Schistosoma japonicum infection in the Philippines: 1. General considerations and epidemiology. Bulletin of the World Health Organization 1958, 18(3):345.
Phathammavong	2007	Lao PDR	cross	asc, tri, hk	299	DM	Phathammavong O, Moazzam A, Xaysomphoo D, Phengsavanh A, Kuroiwa C: Parasitic infestation and nutritional status among schoolchildren in Vientiane, Lao PDR. Journal of Paediatrics and Child Health 2007, 43(10):689-694.
Pholsena	1991	Lao PDR	cross	asc, tri, hk	87	KK	Pholsena K, Sayaseng B, Hongvanthong B, Vanisaveth V: The prevalence of helminth infection in Ban Nanin, Laos. The Southeast Asian journal of tropical medicine and public health 1991, 22(1):137-138.
Phommasack	2008	Lao PDR	cross	asc, tri, hk	Not stated	KK	Phommasack B, Saklokham K, Chanthavisouk C, Nakhonesid-Fish V, Strandgaard H, Montresor A, Shuey DA, Ehrenberg J: Coverage and costs of a school deworming programme in 2007 targeting all primary schools in Lao PDR. Transactions of the Royal Society of Tropical Medicine and Hygiene 2008, 102(12):1201-1206.
Phongluxa	2013	Lao PDR	cross	asc, tri, hk	574	KK	Phongluxa K, Xayaseng V, Vonghachack Y, Akkhavong K, Van Eeuwijk P, Odermatt P: Helminth infection in southern Laos: High prevalence and low awareness. Parasites and Vectors 2013, 6(1).
Phuvanandh	1994	Thailand	cross	asc, tri, hk	687	KK	Phuvanandh D, Chatisiri J, Tanskul P, Dulyapiree Y, Panrong A, Phuvanandh M: Efficacy of common broad spectrum anthelmintics against hook worm, Ascaris and Trichiuris in Hat Yai District, Songkhla Province, Thailand. Journal of the Medical Association of Thailand 1994, 77(7):357-362.
Piangjai	2003	Thailand	cross	asc, tri, hk	403	FEC	Piangjai S, Sukontason K, Sukontason KL: Intestinal parasitic infections in hill-tribe schoolchildren in Chiang Mai, northern Thailand. The Southeast Asian journal of tropical medicine and public health 2003, 34 Suppl 2:90-93.
Pitisuttithum	1990	Thailand	cross	asc, tri, hk	47	DM	Pitisuttithum P, Migasena S, Juntra A, Supeeranond L, Naksrissuk S: Socio-economic status and prevalence of intestinal parasitic infection in Thai adults residing in and around Bangkok metropolis. Journal of the Medical Association of Thailand = Chotmaihet thangphaet 1990, 73(9):522-525.
Polseela	2015	Thailand	cross	hk	352	FEC	Polseela R, Vitta A: Prevalence of intestinal parasitic infections among schoolchildren in Phitsanulok Province, Northern Thailand. Asian Pacific Journal of Tropical Disease 2015, 5(7):539-542.
Preuksaraj	1983	Thailand	cross	asc, tri, hk	43339	KK/ST	Preuksaraj S, Jeradit C, Sathitayathai A, Kijvannee S, Seedonrusmi T: Studies on prevalence and intensity of intestinal helminthic infections in the rural population of Thailand 1980-1981. Collected papers on the control of soil-transmitted helminthiases 1983, 2:54-58.
Purnomo	1980	Indonesia	cross	asc, tri, hk	198	DM	Purnomo, Partono F, Soewarta A: Human intestinal parasites in Karakuak, West Flores, Indonesia and the effect of treatment with mebendazole and pyrantel pamoate. Southeast Asian Journal of Tropical Medicine and Public Health 1980, 11(3):324-327.
Radoymos	1994	Thailand	cross	hk	681	FM	Radomyos P, Radomyos B, Tungtrongchitr A: Multi-infection with helminths in adults from northeast Thailand as determined by post-treatment fecal examination of adult worms. Tropical Medicine and Parasitology 1994, 45(2):133-135.
Rahmah	1997	Malaysia	cross	asc, tri, hk	84	FEC	Rahmah N, Ariff R, Abdullah B, Shariman M, Nazli M, Rizal M: Parasitic infections among aborigine children at Post Brooke, Kelantan, Malaysia. The Medical journal of Malaysia 1997, 52(4):412-415.
Rahman	1994	Malaysia	cross	asc, tri, hk	204	KK	Rahman WA: The prevalence and intensity of soil-transmitted helminths in some rural villages in northern peninsular Malaysia. The Southeast Asian journal of tropical medicine and public health 1994, 25(2):296-299.
Rahman	1998	Malaysia	cross	asc, tri, hk	98	KK	Rahman WA: Helminthic infections of urban and rural schoolchildren in Penang Island, Malaysia: implications for control. The Southeast Asian journal of tropical medicine and public health 1998, 29(3):596-598.
Raj	1997	Malaysia	cross	asc, tri, hk	144	ST	Raj SM, Naing NN: Ascariasis, trichuriasis, and growth of schoolchildren in Northeastern Peninsular Malaysia. The Southeast Asian journal of tropical medicine and public health 1998, 29(4):729-734.
Rajeswari	1994	Malaysia	cross	asc, tri, hk	456	BEA	Rajeswari B, Sinniah B, Hussein H: Socio-economic factors associated with intestinal parasites among children living in Gombak, Malaysia. Asia-Pacific journal of public health / Asia-Pacific Academic Consortium for Public Health 1994, 7(1):21-25.
Rim	2003	Lao PDR	cross	asc, tri, hk	29846	KK	Rim HJ, Chai JY, Min DY, Cho SY, Eom KS, Hong SJ, Sohn WM, Yong TS, Deodato G, Standgaard H et al: Prevalence of intestinal parasite infections on a national scale among primary schoolchildren in Laos. Parasitology Research 2003, 91(4):267-272.
Roesin	1977	Indonesia	cross	asc, tri, hk	230	KK	Roesin R, Dazo BC, Hardjawidjaja L, Muslim, Nagga A, Hedrick P: Studies on soil transmitted helminthic infection among coal miners in Sawah Lunto, West Sumatra. Bulletin Penelitian Kesehatan, Indonesia 1977, 5(1):31-40.
Ruankham	2014	Thailand	cross	asc	263	KK	Ruankham W, Bunchu N, Koychusakun P: Prevalence of helminthic infections and risk factors in villagers of Nanglae Sub-District, Chiang Rai Province, Thailand. Journal of the Medical Association of Thailand 2014, 97(SUPPL. 4):S29-S35.
Sadun	1953	Thailand	cross	asc, tri, hk	387	DM/ST	Sadun EH, Vajrasthira S: Studies on intestinal parasitic infections in Cholburi Province( Thailand). American Journal of Tropical Medicine 1953, 2(2):286-297.
Sadun	1955	Thailand	cross	asc, tri, hk	10754	DM/ST	Sadun EH: Studies on the distribution and epidemiology of hookworm, ascaris, and trichuris in Thailand. American Journal of Epidemiology 1955, 62(2):116-155.
Sagin	2002	Malaysia	cross	asc, tri, hk	355	FEC	Sagin DD, Mohamed M, Ismail G, Jok JJ, Lim LH, Pui JN: Intestinal parasitic infection among five interior communities at upper Rejang River, Sarawak, Malaysia. The Southeast Asian journal of tropical medicine and public health 2002, 33(1):18-22.
Saksirisampant	2004	Thailand	cross	asc, tri, hk	542	FEC	Saksirisampant W, Prownebon J, Kanmarnee P, Thaisom S, Yenthakam S, Nuchprayoon S: Prevalence of parasitism among students of the Karen hill-tribe in Mae Chame District, Chiang Mai Province, Thailand. Journal of the Medical Association of Thailand 2004, 87(SUPPL. 2):S278-S283.
Saksirisampant	2006	Thailand	cross	tri, hk	1037	FEC	Saksirisampant W, Prownebon J, Kulkumthorn M, Yenthakam S, Janpla S, Nuchprayoon S: The prevalence of intestinal parasitic infections among school children in the central region of Thailand. Journal of the Medical Association of Thailand 2006, 89(11):1928-1933.
Sanza	2013	Philippines	cross	asc, tri	1230	KK	Sanza M, Totanes FI, Chua PL, Jr VYB: Monitoring the impact of a mebendazole mass drug administration initiative for soil-transmitted helminthiasis (STH) control in the Western Visayas Region of the Philippines from 2007 through 2011. Acta Tropica 2013, 127(2):112-117.
Sasongko	2003	Indonesia	cross	asc, tri, hk	7879	KK	Sasongko A, Lubis F, Mahaswiati M, Ratnawulan D: Practical experience from the primary school-based soil-transmitted helminth control programme in Jakarta (1987-1999)2003.
Saw	1990	Myanmar	cross	asc, tri, hk	871	DM	Sasongko A, Lubis F, Mahaswiati M, Ratnawulan D: Practical experience from the primary school-based soil-transmitted helminth control programme in Jakarta (1987-1999)2003.
Sayasone	2011	Lao PDR	cross	asc, tri, hk	669	KK	Sayasone S, Mak TK, Vanmany M, Rasphone O, Vounatsou P, Utzinger J, Akkhavong K, Odermatt P: Helminth and intestinal protozoa infections, multiparasitism and risk factors in Champasack Province, Lao People's Democratic Republic. PLoS Neglected Tropical Diseases 2011, 5(4).
Sayasone	2015	Lao PDR	cross	asc, tri, hk	1313	KK	Sayasone S, Utzinger J, Akkhavong K, Odermatt P: Multiparasitism and intensity of helminth infections in relation to symptoms and nutritional status among children: A cross-sectional study in southern Lao People's Democratic Republic. Acta Tropica 2015, 141(PB):322-331.
Schar	2013	Cambodia	cross	hk	218	PCR	Schar F, Odermatt P, Khieu V, Panning M, Duong S, Muth S, Marti H, Kramme S: Evaluation of real-time PCR for Strongyloides stercoralis and hookworm as diagnostic tool in asymptomatic schoolchildren in Cambodia. Acta Tropica 2013, 126(2):89-92.
Sekiyama	2015	Indonesia	cross	asc, tri	417	KK	Sekiyama M, Roosita K, Ohtsuka R: Developmental stage-dependent influence of environmental factors on growth of rural Sundanese children in West Java, Indonesia. American Journal of Physical Anthropology 2015, 157(1):94-106.
Siharath	2000	Lao PDR	cross	asc, tri, hk	227	DM	Siharath K, Soukphathag S, Tanyavong K, Vilaysane KD, Chanthavong M, Intarakhao C, Mahaweerawat U, Saowakontha S, Merkle A, Schelp FP: Control of intestinal parasitic infection--a pilot project in Lao PDR. The Southeast Asian journal of tropical medicine and public health 2000, 31 Suppl 2:41-50.
Sinniah	1984	Malaysia	cross	asc, tri, hk	389	FM/BEA	Sinniah B: Prevalence, treatment and reinfection of intestinal helminths among schoolchildren in Kuala Lumpur, Malaysia. Public Health 1984, 98(1):38-42.
Sinniah	1990	Malaysia	cross	asc, tri, hk	641	FM/BEA	Sinniah B, Chew PI, Subramaniam K: A comparative trial of albendazole, mebendazole, pyrantel pamoate and oxantel pyrantel pamoate against soil-transmitted helminthiases in school children. Tropical Biomedicine 1990, 7(2):129-134.
Sinniah	2014	Malaysia	cross	asc, tri, hk	342	FEC/DM	Sinniah B, Hassan AK, Sabaridah I, Soe MM, Ibrahim Z, Ali O: Prevalence of intestinal parasitic infections among communities living in different habitats and its comparison with one hundred and one studies conducted over the past 42 years (1970 to 2013) in Malaysia. Tropical biomedicine 2014, 31(2):190-206.
Sinniah	2012	Malaysia	cross	asc, tri, hk	77	FEC/DM	Sinniah B, Sabaridah I, Soe MM, Sabitha P, Awang IPR, Ong GP, Hassan AKR: Determining the prevalence of intestinal parasites in three orang asli (aborigines) communities in Perak, Malaysia. Tropical Biomedicine 2012, 29(2):200-206.
Sinniah	1978	Malaysia	cross	asc, tri, hk	150	DM/FM/FEC	Sinniah B, Sinniah D, Singh M, Poon GK: Prevalence of parasitic infections in Malaysian oil palm estate workers. Southeast Asian Journal of Tropical Medicine and Public Health 1978, 9(2):272-276.
Sinuon	2003	Cambodia	cross	asc, tri, hk	341	KK	Sinuon M, Anantaphruti MT, Socheat D: Intestinal helminthic infections in schoolchildren in Cambodia. Southeast Asian Journal of Tropical Medicine and Public Health 2003, 34(2):254-258.
Sinuon	2007	Cambodia	cross	asc, tri, hk	Not stated	KK	Sinuon M, Tsuyuoka R, Socheat D, Odermatt P, Ohmae H, Matsuda H, Montresor A, Palmer K: Control of Schistosoma mekongi in Cambodia: results of eight years of control activities in the two endemic provinces. Transactions of the Royal Society of Tropical Medicine and Hygiene 2007, 101(1):34-39.
Sithithaworn	2006	Lao PDR	cross	asc, tri, hk	173	FEC	Sithithaworn P, Sukavat K, Vannachone B, Sophonphong K, Ben-Embarek P, Petney T, Andrews R: Epidemiology of food-borne trematodes and other parasite infections in a fishing community on the Nam Ngum reservoir, Lao PDR. Southeast Asian Journal of Tropical Medicine and Public Health 2006, 37(6):1083-1090.
Sithithaworn	2003	Thailand	cross	tri, hk	332	FEC	Sithithaworn P, Srisawangwong T, Tesana S, Daenseekaew W, Sithithaworn J, Fujimaki Y, Ando K: Epidemiology of Strongyloides stercoralis in north-east Thailand: Application of the agar plate culture technique compared with the enzyme-linked immunosorbent assay. Transactions of the Royal Society of Tropical Medicine and Hygiene 2003, 97(4):398-402.
Sohn	2011	Cambodia	cross	tri, hk	471	KK	Sohn WM, Chai JY, Yong TS, Eom KS, Yoon CH, Sinuon M, Socheat D, Lee SH: Echinostoma revolutum infection in children, Pursat Province, Cambodia. Emerging Infectious Diseases 2011, 17(1):117-119
Sohn	2011	Cambodia	cross	hk	1287	KK	Sohn WM, Kim HJ, Yong TS, Eom KS, Jeong HG, Kim JK, Kang AR, Kim MR, Park JM, Ji SH et al: Echinostoma ilocanum infection in Oddar Meanchey Province, Cambodia. The Korean journal of parasitology 2011, 49(2):187-190.
Sornmani	1974	Lao PDR	cross	asc, tri, hk	2493	DM	Sornmani S, Pathammavong O, Bunnag T: An epidemiological survey of human intestinal parasites in Vientiane, Laos. Southeast Asian Journal of Tropical Medicine and Public Health 1974, 5(4):541-546.
Sornmani	1973	Thailand	cross	asc, tri, hk	1088	DM/ST	Sornmani S, Vivatanasesth P, Bunnag T: A study on the pattern of socioeconomic and health status in relation to parasitic diseases in the inhabitants around Ubolratana Dam in Northeast Thailand. Southeast Asian Journal of Tropical Medicine and Public Health 1973, 4(3):421-434.
Stafford	1976	Indonesia	cross	asc, tri, hk	348	FEC	Stafford EE, Joesoef A: Intestinal and blood parasites of man in Bireuen and Takengon, Aceh Province, Sumatra, Indonesia. Southeast Asian Journal of Tropical Medicine and Public Health 1976, 7(4):518-522.
Stafford	1976	Indonesia	cross	asc, tri, hk	156	FEC	Stafford EE, Masri S, Sorensen K: PARASITOLOGICAL SURVEY IN GORONTALO NORTH SULAWESI INDONESIA. Southeast Asian Journal of Tropical Medicine and Public Health 1976, 7(3):405-410.
Supali	2013	Indonesia	cross	asc, tri, hk	Not stated	KK	Supali T, Djuardi Y, Bradley M, Noordin R, Rückert P, Fischer PU: Impact of six rounds of mass drug administration on Brugian filariasis and soil-transmitted helminth infections in eastern Indonesia. PLoS neglected tropical diseases 2013, 7(12):e2586.
Suwansaksri	2003	Thailand	cross	asc, hk	178	FEC/DM	Suwansaksri J, Garnngarndee U, Wiwanitkit V, Soogarun S: Study of factors influencing intestinal parasitic infections in a rural community in northeastern Thailand. The Southeast Asian journal of tropical medicine and public health 2003, 34 Suppl 2:94-97.
Takemasa	2004	Lao PDR	cross	asc, tri, hk	151	FEC	Takemasa K, Kimura K, May SI, Rai SK, Ohyama F, Wu Z, Kimura D, Uga S: Epidemiological survey of intestinal parasitic infections of diarrhoeal patients in Nepal and Lao PDR. Nepal Medical College journal : NMCJ 2004, 6(1):7-12.
Tarafder	2008	Philippines	cross	asc, tri, hk	5624	KK	Tarafder MR, Carabin H, Balolong Jr E, Olveda R, Tallo V, McGarvey ST: PREVALENCE OF SOIL-TRANSMITTED HELMINTHS IN 50 RICE FARMING VILLAGES OF THE SAMAR PROVINCE OF THE PHILIPPINES. In: AMERICAN JOURNAL OF TROPICAL MEDICINE AND HYGIENE2008: AMER SOC TROP MED & HYGIENE 8000 WESTPARK DR, STE 130, MCLEAN, VA 22101 USA: 347-347.
Thienpont	1969	Indonesia	cross	asc, tri, hk	2300	DM	Thienpont D, Brugmans J, Abadi K, Tanamal S: Tetramisole in the treatment of nematode infections in man. Amerj TropMedHyg 1969, 18(4):506-517.
Toma	1999	Indonesia	cross	asc, tri, hk	65	KK	Toma A, Miyagi I, Kamimura K, Tokuyama Y, Hasegawa H, Selomo M, Dahlan D, Majid I, Hasanuddi I, Ngatimin R et al: Questionnaire survey and prevalence of intestinal helminthic infections in Barru, Sulawesi, Indonesia. The Southeast Asian journal of tropical medicine and public health 1999, 30(1):68-77.
Tomono	2003	Thailand	cross	asc, tri, hk	233	KK	Tomono N, Anantaphruti MT, Jongsuksuntigul P, Thongthien P, Leerapan P, Silapharatsamee Y, Kojima S, Looareesuwan S: Risk factors of helminthiases among schoolchildren in southern Thailand. Southeast Asian Journal of Tropical Medicine and Public Health 2003, 34(2):264-268.
Trang	2007	Vietnam	cross	asc, tri, hk	807	DM	Trang DT, Molbak K, Cam PD, Dalsgaard A: Helminth infections among people using wastewater and human excreta in peri-urban agriculture and aquaculture in Hanoi, Vietnam. Tropical Medicine and International Health 2007, 12(SUPPL. 2):82-90.
Trang	2006	Vietnam	cross	asc, tri, hk	1088	DM	Trang DT, van der Hoek W, Cam PD, Vinh KT, Van Hoa N, Dalsgaard A: Low risk for helminth infection in wastewater-fed rice cultivation in Vietnam. Journal of Water and Health 2006, 4(3):321-331.
Triteeraprapab	1998	Thailand	cross	asc, tri, hk	112	FEC	Triteeraprapab S, Nuchprayoon I: Eosinophilia, anemia and parasitism in a rural region of northwest Thailand. The Southeast Asian journal of tropical medicine and public health 1998, 29(3):584-590.
Tu	1966	Myanmar	cross	asc, tri, hk	79	DM	Tu M: Parasitisms in Tarons and Htalus. In: The Tarons of Burma, vol. 1. Rangoon, Burma: Burma Medical Research Institute; 1966: 135-138.
Tu	1968	Myanmar	cross	asc, hk	107	DM	Tu M, Hkun-Saw-Lwin: Intestinal parasitisms in the Inthas. Union of Burma Journal of Life Sciences 1968, 1:255-256.
Tu	1971	Myanmar	cross	asc, tri	304	FEC/DM	Tu M, Lwin KO, Maung A: Intestinal parasitisms in Mandalay towndwellers. Union of Burma Journal of Life Sciences 1971, 4:315-322.
Tu	1970	Myanmar	cross	asc, tri, hk	671	DM/FEC/ST	Tu M, El-Zawahry MM, Kyi DO, Hlaing K, Hla-Gyaw S, Kyaw-Myint, Sann-Myint K, Kyi-Khin K, Aung-Thann, Lei-Win L: Epidemiological features of intestinal parasitoses in the inhabitants of Okpo village, Burma. Union of Burma Journal of Life Sciences 1970, 3:247-267.
Tun	2013	Myanmar	cross	asc, tri, hk	1000	KK	Tun A, Myat SM, Gabrielli AF, Montresor A: Control of soil-transmitted helminthiasis in Myanmar: results of 7 years of deworming. Tropical Medicine & International Health 2013, 18(8):1017-1020.
Tungtrongchitr	2007	Thailand	cross	asc, tri, hk	479	DM/KK	Tungtrongchitr A, Chiworaporn C, Praewanich R, Radomyos P, Boitano JJ: The potential usefulness of the modified Kato thick smear technique in the detection of intestinal sarcocystosis during field surveys. Southeast Asian Journal of Tropical Medicine and Public Health 2007, 38(2):232-238.
Uga	2002	Indonesia	cross	asc, tri, hk	285	KK	Uga S, Kimura D, Kimura K, Margono SS: Intestinal parasitic infections in Bekasi district, West Java, Indonesia and a comparison of the infection rates determined by different techniques for fecal examination. The Southeast Asian journal of tropical medicine and public health 2002, 33(3):462-467.
Uga	2004	Indonesia	cross	asc, tri, hk	199	FEC	Uga S, Rai S, Hu L-Z, Machfudz, Dachlan Y: Reinfection by soil-transmitted helminths in Sumbawa Island, Indonesia six or seven months after albendazole therapy. Japanese Journal of Environmental Entymology and Zoology 2004, 15(4):225-229.
Uga	2005	Vietnam	cross	asc, tri, hk	217	FEC	Uga S, Hoa NTV, Thuan LK, Noda S, Fujimaki Y: Intestinal parasitic infections in schoolchildren in a suburban area of Hanoi, Vietnam. Southeast Asian Journal of Tropical Medicine and Public Health 2005, 36(6):1407-1411.
Upatham	1989	Thailand	cross	asc, tri, hk	1144	KK	Upatham ES, Viyanant V, Brockelman WY, Kurathong S, Lee P, Chindaphol U: Prevalence, incidence, intensity and associated morbidity of intestinal helminths in South Thailand. International Journal for Parasitology 1989, 19(2):217-228.
Urbani	2003	Cambodia	cross	asc, tri, hk	2844	KK	Urbani C, Odermatt P, Socheat D, Sinoun M, Hoyer S, Hatz C: Control of soil-transmitted helminth infections in schoolchildren in Cambodia: implications for an integrated approach. Controlling disease due to helminth infections 2003, 25:201.
van der Hoek	2003	Vietnam	cross	asc, tri, hk	2684	KK	van der Hoek W, De NV, Konradsen F, Cam PD, Hoa NT, Toan ND, Cong D: Current status of soil-transmitted helminths in Vietnam. The Southeast Asian journal of tropical medicine and public health 2003, 34 Suppl 1:1-11.
Vannachone	1998	Lao PDR	cross	asc, tri, hk	669	KK	Vannachone B, Kobayashi J, Nambanya S, Manivong K, Inthakone S, Sato Y: An epidemiological survey on intestinal parasite infection in Khammouane Province, Lao PDR, with special reference to Strongyloides infection. The Southeast Asian journal of tropical medicine and public health 1998, 29(4):717-722.
Verle	2003	Vietnam	cross	asc, tri, hk	2522	FEC	Vannachone B, Kobayashi J, Nambanya S, Manivong K, Inthakone S, Sato Y: An epidemiological survey on intestinal parasite infection in Khammouane Province, Lao PDR, with special reference to Strongyloides infection. The Southeast Asian journal of tropical medicine and public health 1998, 29(4):717-722.
Vitta	2012	Thailand	cross	hk	124	FEC	Vitta A, Polseela R, Bunchu N, Waree P, Thongwat D, Tangchaisuriya U, Poomidonming W: Intestinal helminthiases in two communities of Phitsanulok province, northern Thailand. Journal of Tropical Medicine & Parasitology 2012, 35(1):1-5.
Vonghachack	2015	Lao PDR	cross	asc, tri, hk	729	KK	Vonghachack Y, Sayasone S, Bouakhasith D, Taisayavong K, Akkavong K, Odermatt P: Epidemiology of Strongyloides stercoralis on Mekong islands in southern Laos. Acta Tropica 2015, 141(PB):289-294.
Waikagul	2008	Thailand	cross	asc, tri, hk	952	KK	Waikagul J, Jongsuksantigul P, Rattanawitoon U, Radomyos P, Kojima S, Takeuchi T: Parasitological monitoring of helminth control program in northern Thailand. Southeast Asian Journal of Tropical Medicine and Public Health 2008, 39(6):1008-1014.
Waikagul	2002	Thailand	cross	asc, tri, hk	1010	FEC	Waikagul J, Krudsood S, Radomyos P, Radomyos B, Chalemrut K, Jonsuksuntigul P, Kojima S, Looareesuwan S, Thaineau W: A cross-sectional study of intestinal parasitic infections among schoolchildren in Nan Province, Northern Thailand. The Southeast Asian journal of tropical medicine and public health 2002, 33(2):218-223.
Waree	2001	Thailand	cross	hk	584	FEC	Waree P, Polseela P, Pannarunothai S, Pipitgool V: The present situation of paragonimiasis in endemic area in Phitsanulok Province. The Southeast Asian journal of tropical medicine and public health 2001, 32 Suppl 2:51-54.
Warunee	2007	Thailand	cross	tri, hk	1920	FEC	Warunee N, Choomanee L, Sataporn P, Rapeeporn Y, Nuttapong W, Sompong S, Thongdee S, Bang-On S, Rachada K: Intestinal parasitic infections among school children in Thailand. Tropical biomedicine 2007, 24(2):83-88.
Watthanakulpanich	2011	Thailand	cross	hk	181	KK	Watthanakulpanich D, Maipanich W, Pubampen S, Sa-Nguankiat S, Pooudouang S, Chantaranipapong Y, Homsuwan N, Nawa Y, Waikagul J: Impact of hookworm deworming on anemia and nutritional status among children in Thailand. Southeast Asian Journal of Tropical Medicine and Public Health 2011, 42(4):782-792.
Widjana	2000	Indonesia	cross	asc, tri, hk	2394	KK	Widjana DP, Sutisna P: Prevalence of soil-transmitted helminth infections in the rural population of Bali, Indonesia. The Southeast Asian journal of tropical medicine and public health 2000, 31(3):454-459.
Wiria	2013	Indonesia	long	asc, tri, hk	629	PCR	Wiria AE, Wammes LJ, Hamid F, Dekkers OM, Prasetyani MA, May L, Kaisar MMM, Verweij JJ, Tamsma JT, Partono F et al: Relationship between Carotid Intima Media Thickness and Helminth Infections on Flores Island, Indonesia. PLoS ONE 2013, 8(1).
Wongjindanon	2005	Thailand	cross	hk	247	DM	Wongjindanon N, Suksrichavalit T, Subsutti W, Sarachart T, Worapisuttiwong U, Norramatha P: Current infection rate of Giardia lamblia in two provinces of Thailand. The Southeast Asian journal of tropical medicine and public health 2005, 36 Suppl 4:21-25.
Yajima	2009	Vietnam	cross	asc, tri, hk	155	KK	Yajima A, Jouquet P, Trung DD, Cam TDT, Cong DT, Orange D, Montresor A: High latrine coverage is not reducing the prevalence of soil-transmitted helminthiasis in Hoa Binh province, Vietnam. Transactions of the Royal Society of Tropical Medicine and Hygiene 2009, 103(3):237-241.
Yamaguchi	1982	Thailand	cross	asc, tri, hk	3012	KK	Yamaguchi T, Khamboonruang C, Inaba T: Studies on intestinal parasitic infections in Chiang Mai Province, North Thailand. Japanese Journal of Parasitology 1982, 31(5):447-459.
Yamamoto	2000	Philippines	cross	asc, tri	77	KK	Yamamoto R, Nagai N, Kawabata M, Leon WU, Ninomiya R, Koizumi N: Effect of intestinal helminthiasis on nutritional status of schoolchildren. The Southeast Asian journal of tropical medicine and public health 2000, 31(4):755-761.
Yan	1978	Malaysia	cross	asc, tri, hk	253	FM/BEA	Yan CW, Bin Ishak F, Hee GL: The problem of soil transmitted helminths in squatter areas around Kuala Lumpur. Medical Journal of Malaysia 1978, 33(1):34-43.
Yodmani	1983	Thailand	cross	asc, tri, hk	426	KK	Yodmani B, Sornmani S, Phatinatakorn W, Harinasuta C: Re-infection of ascariasis after treatment with pyrantel pamoate and the factors relating to its active transmission in a slum in Bangkok. Collected papers on the control of soil-transmitted helminthiases 1983, 2:89-100.
Yogore	1953	Philippines	cross	asc, tri, hk	229	DM	Yodmani B, Sornmani S, Phatinatakorn W, Harinasuta C: Re-infection of ascariasis after treatment with pyrantel pamoate and the factors relating to its active transmission in a slum in Bangkok. Collected papers on the control of soil-transmitted helminthiases 1983, 2:89-100.
Yokogawa	1983	Thailand	cross	asc, tri, hk	323	KK	Yokogawa M, Vajrasthira S, Vikakul C, Anantaphruti MT, Yingyourd P, Tsuji M, Kojima S: Control of soil-transmitted helminthiasis and its impact on the nutritional status. Collected papers on the control of soil-transmitted helminthiases 1983, 1:295-308.
Yong	2014	Cambodia	cross	asc, tri, hk	32201	KK	Yong TS, Chai JY, Sohn WM, Eom KS, Jeoung HG, Hoang EH, Yoon CH, Jung BK, Lee SH, Sinuon M et al: Prevalence of intestinal helminths among inhabitants of cambodia (2006-2011). Korean Journal of Parasitology 2014, 52(6):661-666.
Yong	2012	Cambodia	cross	asc, tri, hk	1799	KK	Yong TS, Shin EH, Chai JY, Sohn WM, Eom KS, Lee DM, Park K, Jeoung HG, Hoang EH, Lee YH et al: High prevalence of Opisthorchis viverrini infection in a Riparian population in Takeo Province, Cambodia. Korean Journal of Parasitology 2012, 50(2):173-176.
Zulkifli	1999	Malaysia	cross	asc, tri, hk	259	DM/ST	Zulkifli A, Khairul AA, Atiya AS, Abdullah B, Yano A: The prevalence and intensity of soil-transmitted helminthiasis among pre-school children in Orang Asli resettlement villages in Kelantan. The Medical journal of Malaysia 1999, 54(4):453-458.
