# Supplementary material for: Epidemiological surveys of, and research on, soil-transmitted helminths in Southeast Asia: a systematic review
Source: Parasit Vectors. 2016 Jan 27;9:31. doi: 10.1186/s13071-016-1310-2 (PMC4728827; doi:10.1186/s13071-016-1310-2)
Supplement: Additional file 3: — Preventive chemotherapy data for the Southeast Asian countries. (XLSX 13 kb) [file 13071_2016_1310_MOESM3_ESM.xlsx]

## Sheet: PCT
Country	Year	SAC (National coverage %)	pre-SAC (National coverage %)
Brunei	2003	No PC required	No PC required
Brunei	2004	No PC required	No PC required
Brunei	2005	No PC required	No PC required
Brunei	2006	No PC required	No PC required
Brunei	2007	No PC required	No PC required
Brunei	2008	No PC required	No PC required
Brunei	2009	No PC required	No PC required
Brunei	2010	No PC required	No PC required
Brunei	2011	No PC required	No PC required
Brunei	2012	No PC required	No PC required
Brunei	2013	No PC required	No PC required
Cambodia	2003	60.4	69.05
Cambodia	2004	64.79	30.39
Cambodia	2005	73.75	37.82
Cambodia	2006	81.61	100
Cambodia	2007	81.43	100
Cambodia	2008	79.75	90.82
Cambodia	2009	74.34	2.33
Cambodia	2010	83.34	93.53
Cambodia	2011	76.48	84.72
Cambodia	2012	87.61	Data not available
Cambodia	2013	91.79	100
Indonesia	2003	0.29	0.19
Indonesia	2004	0.58	0.37
Indonesia	2005	6.39	0.86
Indonesia	2006	3	1.58
Indonesia	2007	4.65	2.5
Indonesia	2008	7.52	3.67
Indonesia	2009	8.94	5.74
Indonesia	2010	8.22	6.17
Indonesia	2011	9.62	7.22
Indonesia	2012	9.99	7.49
Indonesia	2013	8.88	11.41
Lao PDR	2003	9.76	Data not available
Lao PDR	2004	9.47	Data not available
Lao PDR	2005	19.53	Data not available
Lao PDR	2006	61.61	55.74
Lao PDR	2007	61.74	88.5
Lao PDR	2008	93.94	91.3
Lao PDR	2009	58.65	100
Lao PDR	2010	61.38	84.17
Lao PDR	2011	58.1	96.51
Lao PDR	2012	61.39	100
Lao PDR	2013	88.61	51.23
Malaysia	2003	No PC required	No PC required
Malaysia	2004	No PC required	No PC required
Malaysia	2005	No PC required	No PC required
Malaysia	2006	3.13	2.68
Malaysia	2007	3.09	2.65
Malaysia	2008	13.52	3.08
Malaysia	2009	No PC required	No PC required
Malaysia	2010	No PC required	No PC required
Malaysia	2011	No PC required	No PC required
Malaysia	2012	No PC required	No PC required
Malaysia	2013	No PC required	No PC required
Myanmar	2003	16.35	10.63
Myanmar	2004	43.7	21.91
Myanmar	2005	18.03	Data not available
Myanmar	2006	77.89	75.8
Myanmar	2007	85.9	76.35
Myanmar	2008	87.49	82.17
Myanmar	2009	85.98	87.13
Myanmar	2010	94.64	92.83
Myanmar	2011	100	100
Myanmar	2012	100	100
Myanmar	2013	87	91.52
Philippines	2003	13.15	14.66
Philippines	2004	12.66	14.62
Philippines	2005	13.18	13.76
Philippines	2006	31.54	82.76
Philippines	2007	48.95	100
Philippines	2008	46.93	100
Philippines	2009	18.04	14.83
Philippines	2010	21.51	100
Philippines	2011	23.1	52.27
Philippines	2012	19.73	14.79
Philippines	2013	13.44	18.98
Singapore	2003	No PC required	No PC required
Singapore	2004	No PC required	No PC required
Singapore	2005	No PC required	No PC required
Singapore	2006	No PC required	No PC required
Singapore	2007	No PC required	No PC required
Singapore	2008	No PC required	No PC required
Singapore	2009	No PC required	No PC required
Singapore	2010	No PC required	No PC required
Singapore	2011	No PC required	No PC required
Singapore	2012	No PC required	No PC required
Singapore	2013	No PC required	No PC required
Thailand	2003	0.48	0.16
Thailand	2004	0.9	0.56
Thailand	2005	1	0.18
Thailand	2006	3.28	0.15
Thailand	2007	0.09	0.08
Thailand	2008	0.11	0.1
Thailand	2009	No PC required	No PC required
Thailand	2010	No PC required	No PC required
Thailand	2011	No PC required	No PC required
Thailand	2012	No PC required	No PC required
Thailand	2013	No PC required	No PC required
Timor-Leste	2003	Data not available	Data not available
Timor-Leste	2004	Data not available	Data not available
Timor-Leste	2005	27.74	21.59
Timor-Leste	2006	29.5	23.12
Timor-Leste	2007	24.6	19.22
Timor-Leste	2008	Data not available	Data not available
Timor-Leste	2009	Data not available	Data not available
Timor-Leste	2010	Data not available	Data not available
Timor-Leste	2011	Data not available	Data not available
Timor-Leste	2012	Data not available	Data not available
Timor-Leste	2013	Data not available	38.09
Vietnam	2003	1.81	0.13
Vietnam	2004	10.15	0.71
Vietnam	2005	45.18	0.68
Vietnam	2006	74.17	20.72
Vietnam	2007	57.31	31.71
Vietnam	2008	13.52	39.72
Vietnam	2009	56.73	62.06
Vietnam	2010	66.24	25.87
Vietnam	2011	63.82	26.43
Vietnam	2012	47.39	49.13
Vietnam	2013	68.18	53.3
